# Supplementary material for: Microbial Community Structure and Diversity of Endophytic Bacteria and Fungi in the Healthy and Diseased Roots of Angelica sinensis, and Identification of Pathogens Causing Root Rot
Source: Microorganisms. 2025 Feb 14;13(2):417. doi: 10.3390/microorganisms13020417 (PMC11858288; doi:10.3390/microorganisms13020417)
Supplement: Supplementary file 1 [file microorganisms-13-00417-s001.zip]

Archive with 1 entries (1 files):
- microorganisms-3332422-supplementary.pdf
